# Supplementary material for: Relugolix in Monotherapy and Combined Therapy for the Treatment of Uterine Diseases and Its Effects on Bones: A Systematic Review
Source: Biomedicines. 2025 Jul 30;13(8):1851. doi: 10.3390/biomedicines13081851 (PMC12383405; doi:10.3390/biomedicines13081851)
Supplement: Supplementary file 1 [file biomedicines-13-01851-s001.zip]

Archive with 1 entries (1 files):
- biomedicines-3684194-supplementary.pdf
